# Supplementary material for: Mapping and selection of downy mildew resistance in spinach cv. whale by low coverage whole genome sequencing
Source: Front Plant Sci. 2022 Oct 6;13:1012923. doi: 10.3389/fpls.2022.1012923 (PMC9583407; doi:10.3389/fpls.2022.1012923)
Supplement: Supplementary file 4 [file Table_1.xlsx]

## Sheet: Information
Journal: Frontiers in Plant Science
Title: Mapping and selection of downy mildew resistance in spinach cv. Whale by low coverage whole genome sequencing.
Gehendra Bhattarai1, Dotun Olaoye1, Beiquan Mou2, James C. Correll3, Ainong Shi1
1Department of Horticulture, University of Arkansas, Fayetteville, AR 72701, USA.
2USDA-ARS, Crop Improvement and Protection Research Unit, Salinas, CA, 93905, USA.
3Department of Entomology and Plant pathology, Fayetteville, AR 72701, USA.
Corresponding author:
Gehendra Bhattarai
gb005@uark.edu
ORCiD: 0000-0002-2381-1629
Beiquan Mou
beiquan.mou@usda.gov
James C. Correll
jcorrell@uark.edu
Ainong Shi
ashi@uark.edu
ORCiD: 0000-0002-1066-7920
Supplementary Table S1. List of genes and gene functions located within 20 Kb distance from GWAS associated SNP markers based on Sp75 assembly.

## Sheet: Table S1
Table S1. List of genes and gene functions located within 20 Kb distance from GWAS associated SNP markers based on Sp75 assembly.
GWAS associated SNP			Gene description (Sp75 assembly)				Distance (Kb) from associated SNPs
SNP	Chromosome	Position	Gene ID	Begin	End	Annotation	From gene start	From gene end
Chr3_1192667	3	1192667	Spo12815	1177946	1179280	Rho guanine nucleotide exchange factor 7, putative	14.721	13.387
			Spo12917	1182154	1182597	(Calmodulin, putative) (1.3.1.74)	10.513	10.07
			Spo12816	1184476	1192278	Nucleotide-sensitive chloride conductance regulator (ICln) family protein	8.191	0.389
			Spo12817	1192539	1195489	40S ribosomal protein S20-2	0.128	2.822
			Spo12818	1195523	1201073	(Transketolase, putative) (2.2.1.1)	2.856	8.406
			Spo12819	1207747	1208274	Unknown protein	15.08	15.607
			Spo12820	1209090	1210751	Unknown protein	16.423	18.084
Chr3_1192826	3	1192826	Spo12815	1177946	1179280	Rho guanine nucleotide exchange factor 7, putative	14.88	13.546
			Spo12917	1182154	1182597	(Calmodulin, putative) (1.3.1.74)	10.672	10.229
			Spo12816	1184476	1192278	Nucleotide-sensitive chloride conductance regulator (ICln) family protein	8.35	0.548
			Spo12817	1192539	1195489	40S ribosomal protein S20-2	0.287	2.663
			Spo12818	1195523	1201073	(Transketolase, putative) (2.2.1.1)	2.697	8.247
			Spo12819	1207747	1208274	Unknown protein	14.921	15.448
			Spo12820	1209090	1210751	Unknown protein	16.264	17.925
Chr3_1193578	3	1193578	Spo12815	1177946	1179280	Rho guanine nucleotide exchange factor 7, putative	15.632	14.298
			Spo12917	1182154	1182597	(Calmodulin, putative) (1.3.1.74)	11.424	10.981
			Spo12816	1184476	1192278	Nucleotide-sensitive chloride conductance regulator (ICln) family protein	9.102	1.3
			Spo12817	1192539	1195489	40S ribosomal protein S20-2	1.039	1.911
			Spo12818	1195523	1201073	(Transketolase, putative) (2.2.1.1)	1.945	7.495
			Spo12819	1207747	1208274	Unknown protein	14.169	14.696
			Spo12820	1209090	1210751	Unknown protein	15.512	17.173
Chr3_1194293	3	1194293	Spo12815	1177946	1179280	Rho guanine nucleotide exchange factor 7, putative	16.347	15.013
			Spo12917	1182154	1182597	(Calmodulin, putative) (1.3.1.74)	12.139	11.696
			Spo12816	1184476	1192278	Nucleotide-sensitive chloride conductance regulator (ICln) family protein	9.817	2.015
			Spo12817	1192539	1195489	40S ribosomal protein S20-2	1.754	1.196
			Spo12818	1195523	1201073	(Transketolase, putative) (2.2.1.1)	1.23	6.78
			Spo12819	1207747	1208274	Unknown protein	13.454	13.981
			Spo12820	1209090	1210751	Unknown protein	14.797	16.458
Chr3_1194847	3	1194847	Spo12815	1177946	1179280	Rho guanine nucleotide exchange factor 7, putative	16.901	15.567
			Spo12917	1182154	1182597	(Calmodulin, putative) (1.3.1.74)	12.693	12.25
			Spo12816	1184476	1192278	Nucleotide-sensitive chloride conductance regulator (ICln) family protein	10.371	2.569
			Spo12817	1192539	1195489	40S ribosomal protein S20-2	2.308	0.642
			Spo12818	1195523	1201073	(Transketolase, putative) (2.2.1.1)	0.676	6.226
			Spo12819	1207747	1208274	Unknown protein	12.9	13.427
			Spo12820	1209090	1210751	Unknown protein	14.243	15.904
Chr3_1195703	3	1195703	Spo12815	1177946	1179280	Rho guanine nucleotide exchange factor 7, putative	17.757	16.423
			Spo12917	1182154	1182597	(Calmodulin, putative) (1.3.1.74)	13.549	13.106
			Spo12816	1184476	1192278	Nucleotide-sensitive chloride conductance regulator (ICln) family protein	11.227	3.425
			Spo12817	1192539	1195489	40S ribosomal protein S20-2	3.164	0.214
			Spo12818	1195523	1201073	(Transketolase, putative) (2.2.1.1)	0.18	5.37
			Spo12819	1207747	1208274	Unknown protein	12.044	12.571
			Spo12820	1209090	1210751	Unknown protein	13.387	15.048
Chr3_1222338	3	1222338	Spo12819	1207747	1208274	Unknown protein	14.591	14.064
			Spo12820	1209090	1210751	Unknown protein	13.248	11.587
			Spo12821	1212661	1219923	CC-NBS-LRR disease resistance protein	9.677	2.415
			Spo12918	1219525	1237877	Transport Sec24 family protein	2.813	15.539
Chr3_1222475	3	1222475	Spo12819	1207747	1208274	Unknown protein	14.728	14.201
			Spo12820	1209090	1210751	Unknown protein	13.385	11.724
			Spo12821	1212661	1219923	CC-NBS-LRR disease resistance protein	9.814	2.552
			Spo12918	1219525	1237877	Transport Sec24 family protein	2.95	15.402
Chr3_1222554	3	1222554	Spo12819	1207747	1208274	Unknown protein	14.807	14.28
			Spo12820	1209090	1210751	Unknown protein	13.464	11.803
			Spo12821	1212661	1219923	CC-NBS-LRR disease resistance protein	9.893	2.631
			Spo12918	1219525	1237877	Transport Sec24 family protein	3.029	15.323
Chr3_1222956	3	1222956	Spo12819	1207747	1208274	Unknown protein	15.209	14.682
			Spo12820	1209090	1210751	Unknown protein	13.866	12.205
			Spo12821	1212661	1219923	CC-NBS-LRR disease resistance protein	10.295	3.033
			Spo12918	1219525	1237877	Transport Sec24 family protein	3.431	14.921
Chr3_1223036	3	1223036	Spo12819	1207747	1208274	Unknown protein	15.289	14.762
			Spo12820	1209090	1210751	Unknown protein	13.946	12.285
			Spo12821	1212661	1219923	CC-NBS-LRR disease resistance protein	10.375	3.113
			Spo12918	1219525	1237877	Transport Sec24 family protein	3.511	14.841
Chr3_1223036	3	1223036	Spo12819	1207747	1208274	Unknown protein	15.289	14.762
			Spo12820	1209090	1210751	Unknown protein	13.946	12.285
			Spo12821	1212661	1219923	CC-NBS-LRR disease resistance protein	10.375	3.113
			Spo12918	1219525	1237877	Transport Sec24 family protein	3.511	14.841
Chr3_1223036	3	1223036	Spo12819	1207747	1208274	Unknown protein	15.289	14.762
			Spo12820	1209090	1210751	Unknown protein	13.946	12.285
			Spo12821	1212661	1219923	CC-NBS-LRR disease resistance protein	10.375	3.113
			Spo12918	1219525	1237877	Transport Sec24 family protein	3.511	14.841
Chr3_1223119	3	1223119	Spo12819	1207747	1208274	Unknown protein	15.372	14.845
			Spo12820	1209090	1210751	Unknown protein	14.029	12.368
			Spo12821	1212661	1219923	CC-NBS-LRR disease resistance protein	10.458	3.196
			Spo12918	1219525	1237877	Transport Sec24 family protein	3.594	14.758
Chr3_1223518	3	1223518	Spo12819	1207747	1208274	Unknown protein	15.771	15.244
			Spo12820	1209090	1210751	Unknown protein	14.428	12.767
			Spo12821	1212661	1219923	CC-NBS-LRR disease resistance protein	10.857	3.595
			Spo12918	1219525	1237877	Transport Sec24 family protein	3.993	14.359
Chr3_1223573	3	1223573	Spo12819	1207747	1208274	Unknown protein	15.826	15.299
			Spo12820	1209090	1210751	Unknown protein	14.483	12.822
			Spo12821	1212661	1219923	CC-NBS-LRR disease resistance protein	10.912	3.65
			Spo12918	1219525	1237877	Transport Sec24 family protein	4.048	14.304
Chr3_1239348	3	1239348	Spo12822	1239373	1244005	HIT-type zinc finger family protein	0.025	4.657
			Spo12918	1219525	1237877	Transport Sec24 family protein	19.823	1.471
			Spo12919	1244185	1247055	RAR1	4.837	7.707
Chr3_1754331	3	1754331	Spo12854	1736241	1736930	Dehydration-responsive element-binding factor 1	18.09	17.401
			Spo12855	1747240	1752889	TraB family protein	7.091	1.442
			Spo12856	1755733	1758843	Two-component response regulator	1.402	4.512
			Spo12857	1760600	1762403	Unknown protein	6.269	8.072
			Spo12858	1765246	1766438	LOB domain-containing protein 23	10.915	12.107
			Spo12859	1767429	1773175	Arginine/serine-rich-splicing factor	13.098	18.844
Chr3_1762159	3	1762159	Spo12855	1747240	1752889	TraB family protein	14.919	9.27
			Spo12856	1755733	1758843	Two-component response regulator	6.426	3.316
			Spo12857	1760600	1762403	Unknown protein	1.559	0.244
			Spo12858	1765246	1766438	LOB domain-containing protein 23	3.087	4.279
			Spo12859	1767429	1773175	Arginine/serine-rich-splicing factor	5.27	11.016
